# Supplementary material for: Digital Twin Approach for Operation and Maintenance of Transportation System—Systematic Review
Source: Sensors (Basel). 2024 Sep 19;24(18):6069. doi: 10.3390/s24186069 (PMC11435829; doi:10.3390/s24186069)
Supplement: Supplementary file 1 [file sensors-24-06069-s001.zip]

Archive with 1 entries (1 files):
- sensors-3163704-supplementary.pdf
